# Supplementary material for: Effects of Grape Pomace Complete Pellet Feed on Growth Performance, Fatty Acid Composition, and Rumen Fungal Composition in Beef Cattle
Source: Animals (Basel). 2025 Mar 24;15(7):930. doi: 10.3390/ani15070930 (PMC11988095; doi:10.3390/ani15070930)
Supplement: Supplementary file 1 [file animals-15-00930-s001.zip]

Archive with 1 entries (1 files):
- animals-3470751-supplementary.pdf
